# Supplementary material for: Computational Interspecies Translation Between Alzheimer’s Disease Mouse Models and Human Subjects Identifies Innate Immune Complement, TYROBP, and TAM Receptor Agonist Signatures, Distinct From Influences of Aging
Source: Front Neurosci. 2021 Sep 30;15:727784. doi: 10.3389/fnins.2021.727784 (PMC8515135; doi:10.3389/fnins.2021.727784)
Supplement: Supplementary file 2 [file Data_Sheet_2.xlsx]

## Sheet: S1. Original Pathway List
Pathway Names
AMYLOID_PRECURSOR_PROTEIN_METABOLIC_PROCESS_M14901
BIOCARTA_PS1_PATHWAY _M16173
GO_ENDOTHELIAL_CELL_DEVELOPMENT_M10104
GO_ENDOTHELIAL_CELL_MIGRATION_M12059
GO_ENDOTHELIAL_CELL_PROLIFERATION_M14496
GO_MICROGLIA_DIFFERENTIATION_M22724
GO_OLIGODENDROCYTE_DEVELOPMENT_M15263
GO_OLIGODENDROCYTE_DIFFERENTIATION_M15768
GO_OLIGODENDROCYTE_PROGENITOR_PROLIFERATION_M24386
GO_POSITIVE_REGULATION_OF_NEURON_DEATH_M10507
GO_POSITIVE_REGULATION_OF_NEURON_DIFFERENTIATION_M10925
GO_SYNAPSE_M17408
GO_VASCULAR_ENDOTHELIAL_GROWTH_FACTOR_SIGNALING_PATHWAY_M10406
HALLMARK_ADIPOGENESIS_M5905
HALLMARK_ALLOGRAFT_REJECTION_M5950
HALLMARK_ANDROGEN_RESPONSE_M5908
HALLMARK_ANGIOGENESIS_M5944
HALLMARK_APICAL_JUNCTION_M5915
HALLMARK_APICAL_SURFACE_M5916
HALLMARK_APOPTOSIS_M5902
HALLMARK_BILE_ACID_METABOLISM_M5948
HALLMARK_CHOLESTEROL_HOMEOSTASIS_M5892
HALLMARK_COAGULATION_M5946
HALLMARK_COMPLEMENT_M5921
HALLMARK_DNA_REPAIR_M5898
HALLMARK_E2F_TARGETS_M5925
HALLMARK_EPITHELIAL_MESENCHYMAL_TRANSITION_M5930
HALLMARK_ESTROGEN_RESPONSE_EARLY_M5906
HALLMARK_ESTROGEN_RESPONSE_LATE_M5907
HALLMARK_FATTY_ACID_METABOLISM_M5935
HALLMARK_G2M_CHECKPOINT_M5901
HALLMARK_GLYCOLYSIS_M5937
HALLMARK_HEDGEHOG_SIGNALING_M5919
HALLMARK_HEME_METABOLISM_M5945
HALLMARK_HYPOXIA_M5891
HALLMARK_IL2_STAT5_SIGNALING_M5947
HALLMARK_IL6_JAK_STAT3_SIGNALING _M5897
HALLMARK_INFLAMMATORY_RESPONSE_M5932
HALLMARK_INTERFERON_ALPHA_RESPONSE_M5911
HALLMARK_INTERFERON_GAMMA_RESPONSE_M5913
HALLMARK_KRAS_SIGNALING_DN_M5956
HALLMARK_KRAS_SIGNALING_UP_M5953
HALLMARK_MITOTIC_SPINDLE_M5893
HALLMARK_MTORC1_SIGNALING_M5924
HALLMARK_MYC_TARGETS_V1_M5926
HALLMARK_MYC_TARGETS_V2_M5928
HALLMARK_MYOGENESIS_M5909
HALLMARK_NOTCH_SIGNALING_M5903
HALLMARK_OXIDATIVE_PHOSPHORYLATION_M5936
HALLMARK_P53_PATHWAY_M5939
HALLMARK_PANCREAS_BETA_CELLS_M5957
HALLMARK_PEROXISOME_M5949
HALLMARK_PI3K_AKT_MTOR_SIGNALING_M5923
HALLMARK_PROTEIN_SECRETION_M5910
HALLMARK_REACTIVE_OXYGEN_SPECIES_PATHWAY_M5938
HALLMARK_SPERMATOGENESIS_M5951
HALLMARK_TGF_BETA_SIGNALING_M5896
HALLMARK_TNFA_SIGNALING_VIA_NFKB_M5890
HALLMARK_UNFOLDED_PROTEIN_RESPONSE_M5922
HALLMARK_UV_RESPONSE_DN_M5942
HALLMARK_UV_RESPONSE_UP_M5941
HALLMARK_WNT_BETA_CATENIN_SIGNALING_M5895
HALLMARK_XENOBIOTIC_METABOLISM_M5934
LEIN_ASTROCYTE_MARKERS_M1713
LEIN_NEURON_MARKERS_M1712
LEIN_OLIGODENDROCYTE_MARKERS_M1714
REACTOME_ADAPTIVE_IMMUNE_SYSTEM_M1058
REACTOME_INNATE_IMMUNE_SYSTEM_M1036

## Sheet: S2. Synapse Pathway List
Pathway Names
GO_CHOLINERGIC_SYNAPSE_M26000
GO_DOPAMINERGIC_SYNAPSE_M25980
GO_EXCITATORY_SYNAPSE_M17060
GO_GABA_ERGIC_SYNAPSE_M26001
GO_GLUTAMATERGIC_SYNAPSE_M25999
GO_GLYCINERGIC_SYNAPSE_M25979
GO_INHIBITORY_SYNAPSE_M17597
GO_NEGATIVE_REGULATION_OF_SYNAPSE_ASSEMBLY_M24054
GO_NEGATIVE_REGULATION_OF_SYNAPSE_ORGANIZATION_M25377
GO_NEGATIVE_REGULATION_OF_SYNAPTIC_TRANSMISSION_GABAERGIC_M23064
GO_NEGATIVE_REGULATION_OF_SYNAPTIC_TRANSMISSION_GLUTAMATERGIC_M24055
GO_NEUROLIGIN_FAMILY_PROTEIN_BINDING_M26811
GO_NEURON_TO_NEURON_SYNAPSE_M26002
GO_POSITIVE_REGULATION_OF_LONG_TERM_NEURONAL_SYNAPTIC_PLASTICITY_M23835
GO_POSITIVE_REGULATION_OF_SYNAPSE_ASSEMBLY_M11036
GO_POSITIVE_REGULATION_OF_SYNAPSE_MATURATION_M12810
GO_POSITIVE_REGULATION_OF_SYNAPTIC_TRANSMISSION_DOPAMINERGIC_M23063
GO_POSITIVE_REGULATION_OF_SYNAPTIC_TRANSMISSION_GABAERGIC_M16438
GO_POSITIVE_REGULATION_OF_SYNAPTIC_TRANSMISSION_GLUTAMATERGIC_M10164
GO_REGULATION_OF_EXCITATORY_SYNAPSE_ASSEMBLY_M25298
GO_REGULATION_OF_SYNAPSE_STRUCTURAL_PLASTICITY_M24040
GO_REGULATION_OF_SYNAPTIC_TRANSMISSION_CHOLINERGIC_M23062
GO_RIBBON_SYNAPSE_M25957
GO_SYMMETRIC_SYNAPSE_M25764
GO_SYNAPSE_PRUNING_M24819

## Sheet: S3. h2 Pathway Enrichment
Group	Pathways	-log10FDR	GeneNumber		Group	Pathways	-log10FDR	GeneNumber		Group	Pathways	-log10FDR	GeneNumber
PC02_h2 (Bottom)	Endothelial Cell Migration (GO)	3.47158e-15	158		PC09_h2 (Bottom)	Endothelial Cell Migration (GO)	0.252312	158		PC16_h2 (Bottom)	Endothelial Cell Migration (GO)	0.00377152	158
PC02_h2 (Bottom)	Oligodendrocyte Differentiation (GO)	3.47158e-15	62		PC09_h2 (Bottom)	Oligodendrocyte Differentiation (GO)	0.474813	62		PC16_h2 (Bottom)	Oligodendrocyte Differentiation (GO)	0.516454	62
PC02_h2 (Bottom)	Positive Regulation of Neuron Death (GO)	0.0507112	82		PC09_h2 (Bottom)	Positive Regulation of Neuron Death (GO)	0.183065	82		PC16_h2 (Bottom)	Positive Regulation of Neuron Death (GO)	0.068202	82
PC02_h2 (Bottom)	Positive Regulation of Neuron Differentiation (GO)	3.10245	264		PC09_h2 (Bottom)	Positive Regulation of Neuron Differentiation (GO)	0.677029	264		PC16_h2 (Bottom)	Positive Regulation of Neuron Differentiation (GO)	0.240886	264
PC02_h2 (Bottom)	Synapse (GO)	26.5137	881		PC09_h2 (Bottom)	Synapse (GO)	2.25983	881		PC16_h2 (Bottom)	Synapse (GO)	0.0421051	881
PC02_h2 (Bottom)	Adipogenesis (Hallmark)	3.47158e-15	153		PC09_h2 (Bottom)	Adipogenesis (Hallmark)	-2.21795e-15	153		PC16_h2 (Bottom)	Adipogenesis (Hallmark)	0.65314	153
PC02_h2 (Bottom)	Allograft Rejection (Hallmark)	3.47158e-15	171		PC09_h2 (Bottom)	Allograft Rejection (Hallmark)	-2.21795e-15	171		PC16_h2 (Bottom)	Allograft Rejection (Hallmark)	3.47158e-15	171
PC02_h2 (Bottom)	Androgen Response (Hallmark)	3.47158e-15	83		PC09_h2 (Bottom)	Androgen Response (Hallmark)	0.165392	83		PC16_h2 (Bottom)	Androgen Response (Hallmark)	0.26271	83
PC02_h2 (Bottom)	Apoptosis (Hallmark)	3.47158e-15	145		PC09_h2 (Bottom)	Apoptosis (Hallmark)	0.183065	145		PC16_h2 (Bottom)	Apoptosis (Hallmark)	0.00377152	145
PC02_h2 (Bottom)	Bile Acid Metabolism (Hallmark)	3.47158e-15	93		PC09_h2 (Bottom)	Bile Acid Metabolism (Hallmark)	-2.21795e-15	93		PC16_h2 (Bottom)	Bile Acid Metabolism (Hallmark)	0.516454	93
PC02_h2 (Bottom)	Cholesterol Homeostasis	3.47158e-15	50		PC09_h2 (Bottom)	Cholesterol Homeostasis	0.331153	50		PC16_h2 (Bottom)	Cholesterol Homeostasis	3.47158e-15	50
PC02_h2 (Bottom)	Coagulation (Hallmark)	3.47158e-15	122		PC09_h2 (Bottom)	Coagulation (Hallmark)	-2.21795e-15	122		PC16_h2 (Bottom)	Coagulation (Hallmark)	0.29836	122
PC02_h2 (Bottom)	Complement (Hallmark)	3.47158e-15	155		PC09_h2 (Bottom)	Complement (Hallmark)	-2.21795e-15	155		PC16_h2 (Bottom)	Complement (Hallmark)	3.47158e-15	155
PC02_h2 (Bottom)	E2F Targets (Hallmark)	3.47158e-15	156		PC09_h2 (Bottom)	E2F Targets (Hallmark)	0.0812987	156		PC16_h2 (Bottom)	E2F Targets (Hallmark)	0.0253026	156
PC02_h2 (Bottom)	EMT (Hallmark)	3.47158e-15	164		PC09_h2 (Bottom)	EMT (Hallmark)	0.183065	164		PC16_h2 (Bottom)	EMT (Hallmark)	3.47158e-15	164
PC02_h2 (Bottom)	Fatty Acid Metabolism (Hallmark)	3.47158e-15	132		PC09_h2 (Bottom)	Fatty Acid Metabolism (Hallmark)	-2.21795e-15	132		PC16_h2 (Bottom)	Fatty Acid Metabolism (Hallmark)	0.0194111	132
PC02_h2 (Bottom)	Heme Metabolism (Hallmark)	3.47158e-15	157		PC09_h2 (Bottom)	Heme Metabolism (Hallmark)	0.156972	157		PC16_h2 (Bottom)	Heme Metabolism (Hallmark)	3.47158e-15	157
PC02_h2 (Bottom)	Hypoxia (Hallmark)	3.47158e-15	171		PC09_h2 (Bottom)	Hypoxia (Hallmark)	0.266703	171		PC16_h2 (Bottom)	Hypoxia (Hallmark)	0.26271	171
PC02_h2 (Bottom)	IL2 STAT5 Signaling (Hallmark)	3.47158e-15	154		PC09_h2 (Bottom)	IL2 STAT5 Signaling (Hallmark)	0.286764	154		PC16_h2 (Bottom)	IL2 STAT5 Signaling (Hallmark)	3.47158e-15	154
PC02_h2 (Bottom)	IL6 JAK STAT3 Signaling (Hallmark)	3.47158e-15	78		PC09_h2 (Bottom)	IL6 JAK STAT3 Signaling (Hallmark)	-2.21795e-15	78		PC16_h2 (Bottom)	IL6 JAK STAT3 Signaling (Hallmark)	3.47158e-15	78
PC02_h2 (Bottom)	Inflammatory Response (Hallmark)	3.47158e-15	174		PC09_h2 (Bottom)	Inflammatory Response (Hallmark)	-2.21795e-15	174		PC16_h2 (Bottom)	Inflammatory Response (Hallmark)	3.47158e-15	174
PC02_h2 (Bottom)	Interferon Alpha Response (Hallmark)	3.47158e-15	62		PC09_h2 (Bottom)	Interferon Alpha Response (Hallmark)	-2.21795e-15	62		PC16_h2 (Bottom)	Interferon Alpha Response (Hallmark)	1.21102	62
PC02_h2 (Bottom)	Interferon Gamma Response (Hallmark)	3.47158e-15	148		PC09_h2 (Bottom)	Interferon Gamma Response (Hallmark)	-2.21795e-15	148		PC16_h2 (Bottom)	Interferon Gamma Response (Hallmark)	0.26271	148
PC02_h2 (Bottom)	KRAS Signaling, Down (Hallmark)	2.82126	164		PC09_h2 (Bottom)	KRAS Signaling, Down (Hallmark)	-2.21795e-15	164		PC16_h2 (Bottom)	KRAS Signaling, Down (Hallmark)	0.178911	164
PC02_h2 (Bottom)	KRAS Signaling, Up (Hallmark)	3.47158e-15	171		PC09_h2 (Bottom)	KRAS Signaling, Up (Hallmark)	0.0579157	171		PC16_h2 (Bottom)	KRAS Signaling, Up (Hallmark)	3.47158e-15	171
PC02_h2 (Bottom)	MTORC1 Signaling (Hallmark)	3.47158e-15	167		PC09_h2 (Bottom)	MTORC1 Signaling (Hallmark)	0.376207	167		PC16_h2 (Bottom)	MTORC1 Signaling (Hallmark)	3.47158e-15	167
PC02_h2 (Bottom)	MYC Targets V1 (Hallmark)	3.47158e-15	158		PC09_h2 (Bottom)	MYC Targets V1 (Hallmark)	1.98411	158		PC16_h2 (Bottom)	MYC Targets V1 (Hallmark)	0.100064	158
PC02_h2 (Bottom)	Oxidative Phosphorylation (Hallmark)	0.720811	156		PC09_h2 (Bottom)	Oxidative Phosphorylation (Hallmark)	-2.21795e-15	156		PC16_h2 (Bottom)	Oxidative Phosphorylation (Hallmark)	0.67989	156
PC02_h2 (Bottom)	p53 Pathway (Hallmark)	3.47158e-15	164		PC09_h2 (Bottom)	p53 Pathway (Hallmark)	0.595635	164		PC16_h2 (Bottom)	p53 Pathway (Hallmark)	3.47158e-15	164
PC02_h2 (Bottom)	Peroxisome (Hallmark)	0.120673	91		PC09_h2 (Bottom)	Peroxisome (Hallmark)	0.183065	91		PC16_h2 (Bottom)	Peroxisome (Hallmark)	0.43222	91
PC02_h2 (Bottom)	PI3K AKT MTOR Signaling (Hallmark)	3.47158e-15	89		PC09_h2 (Bottom)	PI3K AKT MTOR Signaling (Hallmark)	0.286589	89		PC16_h2 (Bottom)	PI3K AKT MTOR Signaling (Hallmark)	0.100064	89
PC02_h2 (Bottom)	Protein Secretion (Hallmark)	3.47158e-15	80		PC09_h2 (Bottom)	Protein Secretion (Hallmark)	0.376207	80		PC16_h2 (Bottom)	Protein Secretion (Hallmark)	0.00377152	80
PC02_h2 (Bottom)	TNFα signaling via NFκβ (Hallmark)	3.47158e-15	169		PC09_h2 (Bottom)	TNFα signaling via NFκβ (Hallmark)	0.0944932	169		PC16_h2 (Bottom)	TNFα signaling via NFκβ (Hallmark)	3.47158e-15	169
PC02_h2 (Bottom)	Unfolded Protein Response (Hallmark)	3.47158e-15	86		PC09_h2 (Bottom)	Unfolded Protein Response (Hallmark)	0.266703	86		PC16_h2 (Bottom)	Unfolded Protein Response (Hallmark)	3.47158e-15	86
PC02_h2 (Bottom)	UV Resonse, Down (Hallmark)	1.44584	120		PC09_h2 (Bottom)	UV Resonse, Down (Hallmark)	1.02802	120		PC16_h2 (Bottom)	UV Resonse, Down (Hallmark)	0.640461	120
PC02_h2 (Bottom)	UV Response, Up (Hallmark)	0.677882	135		PC09_h2 (Bottom)	UV Response, Up (Hallmark)	0.376207	135		PC16_h2 (Bottom)	UV Response, Up (Hallmark)	0.363864	135
PC02_h2 (Bottom)	Oligodendrocyte Markers (Lein)	3.47158e-15	52		PC09_h2 (Bottom)	Oligodendrocyte Markers (Lein)	0.724223	52		PC16_h2 (Bottom)	Oligodendrocyte Markers (Lein)	0.068202	52
PC02_h2 (Bottom)	Adaptive Immune System (Reactome)	3.47158e-15	481		PC09_h2 (Bottom)	Adaptive Immune System (Reactome)	0.0665772	481		PC16_h2 (Bottom)	Adaptive Immune System (Reactome)	3.47158e-15	481
PC02_h2 (Bottom)	Innate Immune System (Reactome)	3.47158e-15	680		PC09_h2 (Bottom)	Innate Immune System (Reactome)	-2.21795e-15	680		PC16_h2 (Bottom)	Innate Immune System (Reactome)	0.0421051	680
PC02_h2 (Top)	Endothelial Cell Migration (GO)	1.81018	158		PC09_h2 (Top)	Endothelial Cell Migration (GO)	0.612613	158		PC16_h2 (Top)	Endothelial Cell Migration (GO)	0.100064	158
PC02_h2 (Top)	Oligodendrocyte Differentiation (GO)	4.16017	62		PC09_h2 (Top)	Oligodendrocyte Differentiation (GO)	0.0606863	62		PC16_h2 (Top)	Oligodendrocyte Differentiation (GO)	0.313078	62
PC02_h2 (Top)	Positive Regulation of Neuron Death (GO)	1.51094	82		PC09_h2 (Top)	Positive Regulation of Neuron Death (GO)	0.0958734	82		PC16_h2 (Top)	Positive Regulation of Neuron Death (GO)	0.272025	82
PC02_h2 (Top)	Positive Regulation of Neuron Differentiation (GO)	3.47158e-15	264		PC09_h2 (Top)	Positive Regulation of Neuron Differentiation (GO)	0.0944932	264		PC16_h2 (Top)	Positive Regulation of Neuron Differentiation (GO)	0.138276	264
PC02_h2 (Top)	Synapse (GO)	3.47158e-15	881		PC09_h2 (Top)	Synapse (GO)	0.0944932	881		PC16_h2 (Top)	Synapse (GO)	1.21102	881
PC02_h2 (Top)	Adipogenesis (Hallmark)	1.84752	153		PC09_h2 (Top)	Adipogenesis (Hallmark)	2.0183	153		PC16_h2 (Top)	Adipogenesis (Hallmark)	3.47158e-15	153
PC02_h2 (Top)	Allograft Rejection (Hallmark)	0.422628	171		PC09_h2 (Top)	Allograft Rejection (Hallmark)	1.74088	171		PC16_h2 (Top)	Allograft Rejection (Hallmark)	0.516454	171
PC02_h2 (Top)	Androgen Response (Hallmark)	2.25919	83		PC09_h2 (Top)	Androgen Response (Hallmark)	-2.21795e-15	83		PC16_h2 (Top)	Androgen Response (Hallmark)	0.105806	83
PC02_h2 (Top)	Apoptosis (Hallmark)	7.79495	145		PC09_h2 (Top)	Apoptosis (Hallmark)	2.40602	145		PC16_h2 (Top)	Apoptosis (Hallmark)	0.840062	145
PC02_h2 (Top)	Bile Acid Metabolism (Hallmark)	2.34148	93		PC09_h2 (Top)	Bile Acid Metabolism (Hallmark)	0.595635	93		PC16_h2 (Top)	Bile Acid Metabolism (Hallmark)	3.47158e-15	93
PC02_h2 (Top)	Cholesterol Homeostasis	3.61772	50		PC09_h2 (Top)	Cholesterol Homeostasis	1.07686	50		PC16_h2 (Top)	Cholesterol Homeostasis	0.516454	50
PC02_h2 (Top)	Coagulation (Hallmark)	1.36376	122		PC09_h2 (Top)	Coagulation (Hallmark)	1.29958	122		PC16_h2 (Top)	Coagulation (Hallmark)	3.47158e-15	122
PC02_h2 (Top)	Complement (Hallmark)	4.8855	155		PC09_h2 (Top)	Complement (Hallmark)	3.2386	155		PC16_h2 (Top)	Complement (Hallmark)	0.390266	155
PC02_h2 (Top)	E2F Targets (Hallmark)	1.51094	156		PC09_h2 (Top)	E2F Targets (Hallmark)	0.20664	156		PC16_h2 (Top)	E2F Targets (Hallmark)	0.272025	156
PC02_h2 (Top)	EMT (Hallmark)	4.80692	164		PC09_h2 (Top)	EMT (Hallmark)	2.40602	164		PC16_h2 (Top)	EMT (Hallmark)	3.09007	164
PC02_h2 (Top)	Fatty Acid Metabolism (Hallmark)	2.32955	132		PC09_h2 (Top)	Fatty Acid Metabolism (Hallmark)	0.729845	132		PC16_h2 (Top)	Fatty Acid Metabolism (Hallmark)	3.47158e-15	132
PC02_h2 (Top)	Heme Metabolism (Hallmark)	3.81284	157		PC09_h2 (Top)	Heme Metabolism (Hallmark)	0.0514261	157		PC16_h2 (Top)	Heme Metabolism (Hallmark)	0.100064	157
PC02_h2 (Top)	Hypoxia (Hallmark)	4.80692	171		PC09_h2 (Top)	Hypoxia (Hallmark)	2.41017	171		PC16_h2 (Top)	Hypoxia (Hallmark)	1.45593	171
PC02_h2 (Top)	IL2 STAT5 Signaling (Hallmark)	1.4305	154		PC09_h2 (Top)	IL2 STAT5 Signaling (Hallmark)	0.895095	154		PC16_h2 (Top)	IL2 STAT5 Signaling (Hallmark)	3.47158e-15	154
PC02_h2 (Top)	IL6 JAK STAT3 Signaling (Hallmark)	0.0973921	78		PC09_h2 (Top)	IL6 JAK STAT3 Signaling (Hallmark)	1.82971	78		PC16_h2 (Top)	IL6 JAK STAT3 Signaling (Hallmark)	0.873263	78
PC02_h2 (Top)	Inflammatory Response (Hallmark)	0.592908	174		PC09_h2 (Top)	Inflammatory Response (Hallmark)	2.16212	174		PC16_h2 (Top)	Inflammatory Response (Hallmark)	0.379028	174
PC02_h2 (Top)	Interferon Alpha Response (Hallmark)	4.67063	62		PC09_h2 (Top)	Interferon Alpha Response (Hallmark)	3.57933	62		PC16_h2 (Top)	Interferon Alpha Response (Hallmark)	0.00663654	62
PC02_h2 (Top)	Interferon Gamma Response (Hallmark)	3.64075	148		PC09_h2 (Top)	Interferon Gamma Response (Hallmark)	4.65657	148		PC16_h2 (Top)	Interferon Gamma Response (Hallmark)	0.313078	148
PC02_h2 (Top)	KRAS Signaling, Down (Hallmark)	3.47158e-15	164		PC09_h2 (Top)	KRAS Signaling, Down (Hallmark)	-2.21795e-15	164		PC16_h2 (Top)	KRAS Signaling, Down (Hallmark)	3.47158e-15	164
PC02_h2 (Top)	KRAS Signaling, Up	0.311125	171		PC09_h2 (Top)	KRAS Signaling, Up	2.12888	171		PC16_h2 (Top)	KRAS Signaling, Up	0.369259	171
PC02_h2 (Top)	MTORC1 Signaling (Hallmark)	8.41827	167		PC09_h2 (Top)	MTORC1 Signaling (Hallmark)	0.411229	167		PC16_h2 (Top)	MTORC1 Signaling (Hallmark)	1.61455	167
PC02_h2 (Top)	MYC Targets V1 (Hallmark)	12.6929	158		PC09_h2 (Top)	MYC Targets V1 (Hallmark)	-2.21795e-15	158		PC16_h2 (Top)	MYC Targets V1 (Hallmark)	3.47158e-15	158
PC02_h2 (Top)	Oxidative Phosphorylation (Hallmark)	3.47158e-15	156		PC09_h2 (Top)	Oxidative Phosphorylation (Hallmark)	2.25983	156		PC16_h2 (Top)	Oxidative Phosphorylation (Hallmark)	3.47158e-15	156
PC02_h2 (Top)	p53 Pathway (Hallmark)	3.35596	164		PC09_h2 (Top)	p53 Pathway (Hallmark)	1.29958	164		PC16_h2 (Top)	p53 Pathway (Hallmark)	2.18923	164
PC02_h2 (Top)	Peroxisome (Hallmark)	2.23365	91		PC09_h2 (Top)	Peroxisome (Hallmark)	0.531923	91		PC16_h2 (Top)	Peroxisome (Hallmark)	0.0690523	91
PC02_h2 (Top)	PI3K AKT MTOR Signaling (Hallmark)	1.36376	89		PC09_h2 (Top)	PI3K AKT MTOR Signaling (Hallmark)	0.376207	89		PC16_h2 (Top)	PI3K AKT MTOR Signaling (Hallmark)	0.553046	89
PC02_h2 (Top)	Protein Secretion (Hallmark)	1.90955	80		PC09_h2 (Top)	Protein Secretion (Hallmark)	0.00625403	80		PC16_h2 (Top)	Protein Secretion (Hallmark)	0.516454	80
PC02_h2 (Top)	TNFα signaling via NFκβ (Hallmark)	2.49002	169		PC09_h2 (Top)	TNFα signaling via NFκβ (Hallmark)	3.57933	169		PC16_h2 (Top)	TNFα signaling via NFκβ (Hallmark)	2.18923	169
PC02_h2 (Top)	Unfolded Protein Response (Hallmark)	1.3167	86		PC09_h2 (Top)	Unfolded Protein Response (Hallmark)	0.411229	86		PC16_h2 (Top)	Unfolded Protein Response (Hallmark)	0.528889	86
PC02_h2 (Top)	UV Resonse, Down (Hallmark)	1.27353	120		PC09_h2 (Top)	UV Resonse, Down (Hallmark)	-2.21795e-15	120		PC16_h2 (Top)	UV Resonse, Down (Hallmark)	3.47158e-15	120
PC02_h2 (Top)	UV Response, Up (Hallmark)	1.35202	135		PC09_h2 (Top)	UV Response, Up (Hallmark)	0.286764	135		PC16_h2 (Top)	UV Response, Up (Hallmark)	0.117107	135
PC02_h2 (Top)	Oligodendrocyte Markers (Lein)	20.9759	52		PC09_h2 (Top)	Oligodendrocyte Markers (Lein)	0.972289	52		PC16_h2 (Top)	Oligodendrocyte Markers (Lein)	0.553046	52
PC02_h2 (Top)	Adaptive Immune System (Reactome)	2.89776	481		PC09_h2 (Top)	Adaptive Immune System (Reactome)	1.69401	481		PC16_h2 (Top)	Adaptive Immune System (Reactome)	0.313032	481
PC02_h2 (Top)	Innate Immune System (Reactome)	9.57567	680		PC09_h2 (Top)	Innate Immune System (Reactome)	6.09108	680		PC16_h2 (Top)	Innate Immune System (Reactome)	0.67989	680
